# Supplementary material for: Regional Trends and Socioeconomic Predictors of Adolescent Pregnancy in Nigeria: A Nationwide Study
Source: Int J Environ Res Public Health. 2022 Jul 5;19(13):8222. doi: 10.3390/ijerph19138222 (PMC9266692; doi:10.3390/ijerph19138222)
Supplement: Supplementary file 1 [file ijerph-19-08222-s001.zip]

Archive with 1 entries (1 files):
- ijerph-1773256-supplementary.pdf
